# Supplementary material for: Photo-induced high-temperature ferromagnetism in YTiO3
Source: Nature. 2023 May 3;617(7959):73–8. doi: 10.1038/s41586-023-05853-8 (PMC10156606; doi:10.1038/s41586-023-05853-8)
Supplement: Supplementary file 2 — Source Data Fig. 1 [file 41586_2023_5853_MOESM2_ESM.xlsx]

## Sheet: Panel b
H (T)	M (uB/Ti)
0.001	0.00167862
0.0025	0.0253349
0.005	0.0690898
0.0075	0.112441
0.01	0.155866
0.015	0.240845
0.02	0.323149
0.025	0.402026
0.03	0.476397
0.04	0.608941
0.05	0.71297
0.06	0.768092
0.07	0.783947
0.08	0.790449
0.09	0.792445
0.1	0.792787
0.12	0.793244
0.14	0.793358
0.16	0.793871
0.18	0.794071
0.2	0.794669
0.25	0.795439
0.3	0.796095
0.35	0.79678
0.4	0.797521
0.45	0.798205
0.5	0.798861
0.6	0.800316
0.7	0.801542
0.8	0.802825
0.9	0.803966
1	0.805021
1.25	0.807958
1.5	0.810439
1.75	0.812578
2	0.814488

## Sheet: Panel c
T (K)	M (uB/Ti)
5.0008	0.7878
5.2572	0.784645
5.5055	0.781768
5.7512	0.778787
6.0067	0.775705
6.2531	0.772197
6.5038	0.769127
6.7519	0.765849
7.0013	0.762524
7.2549	0.758939
7.5037	0.755576
7.7547	0.751794
8.0062	0.747757
8.2503	0.743308
8.5026	0.739558
8.7546	0.735712
9.0141	0.73177
9.2585	0.727474
9.5013	0.723033
9.751	0.718502
10.004	0.713778
10.251	0.709069
10.511	0.703964
10.765	0.698981
11.005	0.694423
11.253	0.689626
11.502	0.684338
11.75	0.679323
12.003	0.672314
12.256	0.666642
12.508	0.661343
12.771	0.655022
13	0.650166
13.256	0.644785
13.504	0.639035
13.755	0.63331
14.006	0.627319
14.251	0.621357
14.503	0.614943
14.753	0.608274
15.006	0.602022
15.264	0.594194
15.501	0.587875
15.78	0.579812
16.002	0.573616
16.252	0.56653
16.505	0.559166
16.754	0.551714
17.001	0.54404
17.25	0.536375
17.503	0.528318
17.753	0.519615
18.002	0.511949
18.254	0.5036
18.504	0.495146
18.751	0.486465
19.003	0.477776
19.252	0.467947
19.503	0.458926
19.75	0.449582
20.001	0.440212
20.254	0.429533
20.502	0.420017
20.761	0.409626
21.004	0.399326
21.254	0.38866
21.506	0.377422
21.752	0.366758
22	0.355039
22.255	0.343258
22.502	0.331606
22.754	0.31908
23.01	0.306218
23.253	0.293454
23.501	0.280636
23.752	0.267058
24	0.253291
24.258	0.238928
24.508	0.223851
24.757	0.208873
25.003	0.194629
25.26	0.178341
25.509	0.162591
25.756	0.146745
26.007	0.130025
26.251	0.114254
26.501	0.0985371
26.755	0.082591
27.001	0.0683446
27.253	0.0549573
27.5	0.043427
27.756	0.0336094
28.006	0.0258486
28.252	0.0199096
28.519	0.0149585
28.754	0.0118054
29.005	0.00924782
29.259	0.00718242
29.501	0.00590276
29.754	0.00477564
30.003	0.00393648
30.251	0.00327205
30.505	0.00271962
30.753	0.00231196
31.004	0.0019729
31.309	0.00163905
31.52	0.00148679
31.773	0.00129583
32.024	0.00113633
32.267	0.00100356
32.522	0.000890523
32.768	0.000793927
33.024	0.000709036
33.274	0.000639868
33.524	0.000575661
33.772	0.000522238
34.017	0.000474978
34.316	0.000424293
34.52	0.000396252
34.77	0.000363464
35.027	0.000333244
40.398	8.82103e-05
46.227	3.43187e-05
50.386	2.06998e-05
