# Supplementary material for: Photo-induced high-temperature ferromagnetism in YTiO3
Source: Nature. 2023 May 3;617(7959):73–8. doi: 10.1038/s41586-023-05853-8 (PMC10156606; doi:10.1038/s41586-023-05853-8)
Supplement: Supplementary file 3 — Source Data Fig. 2 [file 41586_2023_5853_MOESM3_ESM.xlsx]

## Sheet: Panel a
f, meas (THz)	e2, meas	f, fit (THz)	e2, fit
2.00427	6.57843	2.01212	0.06967
2.01969	6.81618	2.04063	0.07104
2.03511	6.98738	2.06914	0.07244
2.05052	7.0955	2.09765	0.07386
2.06594	7.10096	2.12616	0.0753
2.08136	7.29256	2.15467	0.07677
2.09678	7.97602	2.18317	0.07827
2.11219	8.45442	2.21168	0.07979
2.12761	8.37351	2.24019	0.08135
2.14303	7.8093	2.2687	0.08293
2.15844	7.24094	2.29721	0.08455
2.17386	6.93344	2.32572	0.0862
2.18928	6.71989	2.35423	0.08788
2.20469	6.01147	2.38274	0.0896
2.22011	5.33858	2.41124	0.09137
2.23553	4.89688	2.43975	0.09317
2.25095	4.96639	2.46826	0.09501
2.26636	5.27505	2.49677	0.0969
2.28178	5.71012	2.52528	0.09884
2.2972	5.13531	2.55379	0.10083
2.31261	4.07838	2.5823	0.10287
2.32803	3.93391	2.61081	0.10497
2.34345	3.9872	2.63931	0.10713
2.35886	3.90881	2.66782	0.10935
2.37428	3.78705	2.69633	0.11164
2.3897	3.81338	2.72484	0.11401
2.40512	3.9772	2.75335	0.11645
2.42053	4.1627	2.78186	0.11897
2.43595	4.3432	2.81037	0.12159
2.45137	4.41017	2.83888	0.1243
2.46678	4.89692	2.86738	0.12711
2.4822	4.94388	2.89589	0.13003
2.49762	4.9205	2.9244	0.13308
2.51304	5.01099	2.95291	0.13625
2.52845	5.05833	2.98142	0.13957
2.54387	4.80175	3.00992	0.14303
2.55929	4.27227	3.03843	0.14667
2.5747	3.51304	3.06694	0.15049
2.59012	3.27093	3.09545	0.15451
2.60554	3.71969	3.12396	0.15875
2.62095	4.31105	3.15247	0.16323
2.63637	4.60062	3.18098	0.16799
2.65179	4.46923	3.20949	0.17304
2.66721	4.08093	3.238	0.17843
2.68262	3.94882	3.26651	0.1842
2.69804	4.15362	3.29502	0.19039
2.71346	4.43954	3.32353	0.19705
2.72887	4.61428	3.35204	0.20425
2.74429	4.66584	3.38055	0.21208
2.75971	4.53456	3.40906	0.2206
2.77513	4.23283	3.43757	0.22995
2.79054	3.84172	3.46608	0.24023
2.80596	3.65729	3.49459	0.25162
2.82138	3.64772	3.5231	0.2643
2.83679	3.71441	3.55158	0.27851
2.85221	3.71745	3.58009	0.29455
2.86763	3.6145	3.6086	0.31279
2.88304	3.49353	3.63711	0.33369
2.89846	3.42476	3.66562	0.35788
2.91388	3.04085	3.69413	0.38613
2.9293	3.01281	3.72264	0.41949
2.94471	3.56825	3.75115	0.45937
2.96013	4.14274	3.77966	0.5077
2.97555	4.34638	3.80817	0.56716
2.99096	4.17914	3.83668	0.6416
3.00638	3.79106	3.86519	0.73665
3.0218	3.44525	3.8937	0.86083
3.03721	3.41148	3.92221	1.02746
3.05263	3.64362	3.95072	1.25822
3.06805	3.79312	3.97924	1.58997
3.08347	3.86942	4.00775	2.08871
3.09888	3.9094	4.03626	2.87895
3.1143	3.94022	4.06477	4.20562
3.12972	3.94606	4.09328	6.5393
3.14513	3.99699	4.12176	10.5014
3.16055	4.24495	4.15027	15.0427
3.17597	4.63801	4.17878	14.7912
3.19139	4.88652	4.20729	10.1496
3.2068	4.76821	4.2358	6.32755
3.22222	4.24197	4.26431	4.10052
3.23764	3.48391	4.29282	2.83463
3.25305	2.93113	4.32133	2.08002
3.26847	3.30022	4.34984	1.60427
3.28389	3.32093	4.37835	1.28895
3.2993	3.49467	4.40686	1.07108
3.31472	3.76385	4.43537	0.9153
3.33014	3.91938	4.46388	0.80077
3.34556	3.81719	4.49239	0.71465
3.36097	3.5936	4.5209	0.6487
3.37639	3.36741	4.54941	0.59744
3.39181	3.27646	4.57792	0.55716
3.40722	3.26194	4.60643	0.52525
3.42264	3.34496	4.63494	0.49982
3.43806	3.53528	4.66345	0.47952
3.45348	3.71878	4.69196	0.46333
3.46889	3.7317	4.72044	0.45049
3.48431	3.65288	4.74895	0.44039
3.49973	3.66148	4.77746	0.4326
3.51514	3.91508	4.80597	0.42676
3.53056	4.25839	4.83448	0.42258
3.54598	4.36769	4.86299	0.41984
3.56139	3.93964	4.8915	0.41836
3.57681	3.39911	4.92001	0.41801
3.59223	3.48255	4.94852	0.41865
3.60765	4.18288	4.97703	0.42021
3.62306	4.66182	5.00554	0.4226
3.63848	4.65659	5.03405	0.42576
3.6539	4.30757	5.06257	0.42964
3.66931	4.04403	5.09108	0.43421
3.68473	3.96354	5.11959	0.43943
3.70015	3.98447	5.1481	0.44529
3.71556	3.96769	5.17661	0.45176
3.73098	3.92918	5.20512	0.45884
3.7464	3.84953	5.23363	0.46652
3.76182	3.77659	5.26214	0.47481
3.77723	3.75214	5.29062	0.4837
3.79265	3.8842	5.31913	0.4932
3.80807	4.10265	5.34764	0.50333
3.82348	4.17492	5.37615	0.51411
3.8389	3.87462	5.40466	0.52555
3.85432	3.35464	5.43317	0.53767
3.86974	3.09602	5.46168	0.55051
3.88515	3.38144	5.49019	0.5641
3.90057	3.76285	5.5187	0.57847
3.91599	3.85324	5.54721	0.59366
3.9314	3.5285	5.57572	0.60972
3.94682	3.01268	5.60423	0.62669
3.96224	2.72107	5.63274	0.64464
3.97765	2.99105	5.66125	0.66363
3.99307	3.4659	5.68976	0.68372
4.00849	3.93947	5.71827	0.70499
4.02391	4.30136	5.74678	0.72752
4.03932	4.55678	5.77529	0.75141
4.05474	4.82243	5.8038	0.77676
4.07016	5.36353	5.83231	0.80368
4.08557	6.27502	5.86079	0.83231
4.10099	7.6903	5.8893	0.86277
4.11641	9.64922	5.91781	0.89523
4.13183	12.3482	5.94632	0.92986
4.14724	15.1842	5.97483	0.96686
4.16266	16.8167	6.00334	1.00644
4.17808	16.0591	6.03185	1.04886
4.19349	13.6201	6.06036	1.09438
4.20891	10.7238	6.08887	1.14332
4.22433	8.2613	6.11739	1.19603
4.23974	6.30743	6.1459	1.25292
4.25516	4.87999	6.17441	1.31443
4.27058	3.86902	6.20292	1.38109
4.286	3.24122	6.23143	1.45349
4.30141	2.94872	6.25994	1.53232
4.31683	2.91095	6.28845	1.61838
4.33225	2.95597	6.31696	1.71257
4.34766	2.92145	6.34547	1.81598
4.36308	2.73804	6.37398	1.92985
4.3785	2.49878	6.40249	2.05565
4.39391	2.30279	6.431	2.19513
4.40933	2.16286	6.45948	2.35034
4.42475	1.94324	6.48799	2.52375
4.44017	1.92101	6.5165	2.71833
4.45558	1.9423	6.54501	2.93768
4.471	2.09806	6.57352	3.18616
4.48642	2.26359	6.60203	3.46914
4.50183	2.31871	6.63054	3.79326
4.51725	2.2414	6.65905	4.16682
4.53267	2.20053	6.68756	4.60023
4.54809	2.25786	6.71607	5.10675
4.5635	2.4971	6.74458	5.70335
4.57892	2.685	6.77309	6.41205
4.59434	2.7135	6.8016	7.26166
4.60975	2.62778	6.83011	8.29029
4.62517	2.61479	6.85862	9.54885
4.64059	2.71124	6.88713	11.1059
4.656	2.7899	6.91564	13.0544
4.67142	2.74976	6.94415	15.5199
4.68684	2.62343	6.97266	18.6704
4.70226	2.49446	7.00117	22.7227
4.71767	2.59459	7.02965	27.9316
4.73309	2.62274	7.05816	34.5293
4.74851	2.48639	7.08667	42.5429
4.76392	2.22112	7.11518	51.4081
4.77934	2.49193	7.14369	59.4776
4.79476	2.77321	7.1722	64.1174
4.81018	2.96485	7.20072	63.2718
4.82559	3.03474	7.22923	57.3575
4.84101	2.9288	7.25774	48.8429
4.85643	2.66469	7.28625	40.158
4.87184	2.42781	7.31476	32.588
4.88726	2.46673	7.34327	26.4675
4.90268	2.78251	7.37178	21.678
4.91809	3.12313	7.40029	17.9693
4.93351	3.37255	7.4288	15.0954
4.94893	3.46835	7.45731	12.8548
4.96435	3.39932	7.48582	11.0938
4.97976	3.15572	7.51433	9.6985
4.99518	2.86887	7.54284	8.58502
5.0106	2.70322	7.57135	7.69195
5.02601	2.74114	7.59986	6.97412
5.04143	2.88752	7.62834	6.3984
5.05685	3.0858	7.65685	5.94056
5.07226	3.32894	7.68536	5.58321
5.08768	3.56802	7.71387	5.31438
5.1031	3.76575	7.74238	5.12667
5.11852	3.89196	7.77089	5.01685
5.13393	3.93744	7.7994	4.98581
5.14935	3.91205	7.82791	5.03903
5.16477	3.85156	7.85642	5.18759
5.18018	3.84401	7.88493	5.44986
5.1956	3.88485	7.91344	5.8543
5.21102	3.93601	7.94195	6.44378
5.22644	3.93486	7.97046	7.28174
5.24185	3.84697	7.99897	8.46014
5.25727	3.69564	8.02748	10.1059
5.27269	3.63001	8.05599	12.372
5.2881	3.7525	8.0845	15.371
5.30352	3.90216	8.11301	18.9608
5.31894	3.86889	8.14152	22.3482
5.33435	3.50518	8.17003	24.0076
5.34977	2.92852	8.19851	22.8723
5.36519	2.5577	8.22702	19.6453
5.38061	2.72949	8.25553	15.901
5.39602	3.1315	8.28405	12.6317
5.41144	3.43093	8.31256	10.0929
5.42686	3.57282	8.34107	8.20382
5.44227	3.62985	8.36958	6.80985
5.45769	3.64963	8.39809	5.7744
5.47311	3.5531	8.4266	4.9958
5.48853	3.30865	8.45511	4.40246
5.50394	2.97529	8.48362	3.94481
5.51936	2.82551	8.51213	3.58843
5.53478	2.91233	8.54064	3.30925
5.55019	2.97079	8.56915	3.09031
5.56561	2.78053	8.59766	2.91956
5.58103	2.47293	8.62617	2.78843
5.59644	2.35709	8.65468	2.69091
5.61186	2.70358	8.68319	2.62292
5.62728	3.19231	8.7117	2.58192
5.6427	3.59052	8.74021	2.56671
5.65811	3.85267	8.76869	2.57731
5.67353	4.13224	8.7972	2.61504
5.68895	4.45163	8.82571	2.68268
5.70436	4.68677	8.85422	2.78481
5.71978	4.78557	8.88273	2.92845
5.7352	4.86198	8.91124	3.12401
5.75061	5.02501	8.93975	3.3869
5.76603	5.22361	8.96826	3.74011
5.78145	5.27909	8.99677	4.21855
5.79687	5.13128	9.02528	4.87655
5.81228	4.86236	9.05379	5.80064
5.8277	4.64928	9.0823	7.13209
5.84312	4.59674	9.11081	9.10387
5.85853	4.65381	9.13932	12.0892
5.87395	4.69351	9.16783	16.5939
5.88937	4.56468	9.19634	22.8446
5.90479	4.19202	9.22485	29.1767
5.9202	3.82506	9.25336	30.8847
5.93562	3.66611	9.28187	26.1749
5.95104	3.80716	9.31038	19.4768
5.96645	4.04381	9.33889	14.1033
5.98187	4.08337	9.36738	10.4564
5.99729	3.85803	9.39589	8.06055
6.0127	3.67752	9.4244	6.46589
6.02812	3.88956	9.45291	5.37683
6.04354	4.34233	9.48142	4.61297
6.05896	4.7507	9.50993	4.06451
6.07437	5.02476	9.53844	3.6633
6.08979	5.14896	9.56695	3.36585
6.10521	5.06211	9.59546	3.14366
6.12062	4.73647	9.62397	2.9776
6.13604	4.36776	9.65248	2.85448
6.15146	4.36791	9.68099	2.76507
6.16687	4.83498	9.7095	2.70278
6.18229	5.26343	9.73801	2.66287
6.19771	5.43753	9.76652	2.64188
6.21313	5.42191	9.79503	2.6373
6.22854	5.49559	9.82354	2.64734
6.24396	5.72587	9.85205	2.6707
6.25938	5.89472	9.88056	2.70652
6.27479	5.83518	9.90907	2.7543
6.29021	5.67691	9.93755	2.81378
6.30563	5.70801	9.96606	2.88498
6.32105	6.02068	9.99457	2.96813
6.33646	6.42386	10.0231	3.06368
6.35188	6.73865	10.0516	3.17231
6.3673	6.94072	10.0801	3.2949
6.38271	7.11965	10.1086	3.4326
6.39813	7.31779	10.1371	3.58682
6.41355	7.54153	10.1656	3.75926
6.42896	7.72932	10.1941	3.95202
6.44438	7.8486	10.2227	4.1676
6.4598	7.88998	10.2512	4.40901
6.47522	7.9162	10.2797	4.67988
6.49063	7.95582	10.3082	4.98463
6.50605	7.94246	10.3367	5.32859
6.52147	7.74182	10.3652	5.71831
6.53688	7.39394	10.3937	6.16182
6.5523	7.07856	10.4222	6.66909
6.56772	7.06915	10.4507	7.25253
6.58314	7.36322	10.4792	7.92778
6.59855	7.80254	10.5077	8.71464
6.61397	8.20585	10.5362	9.63846
6.62939	8.47082	10.5647	10.7319
6.6448	8.5321	10.5933	12.0372
6.66022	8.42352	10.6218	13.6097
6.67564	8.23996	10.6503	15.5209
6.69105	8.07986	10.6788	17.8638
6.70647	8.01676	10.7073	20.7552
6.72189	8.12929	10.7358	24.3353
6.73731	8.41107	10.7643	28.7522
6.75272	8.81155	10.7928	34.1142
6.76814	9.24202	10.8213	40.3784
6.78356	9.70277	10.8498	47.1531
6.79897	10.1933	10.8784	53.488
6.81439	10.7677	10.9069	57.9409
6.82981	11.3156	10.9354	59.2602
6.84522	11.7648	10.9639	57.3253
6.86064	12.0805	10.9924	53.2762
6.87606	12.3804	11.0209	48.6631
6.89148	12.8865	11.0494	44.6459
6.90689	13.6806	11.0779	41.8193
6.92231	14.7053	11.1064	40.4035
6.93773	15.7815	11.1349	40.4649
6.95314	16.8462	11.1634	42.0542
6.96856	18.0276	11.1919	45.2719
6.98398	19.709	11.2205	50.2819
6.9994	22.6331	11.249	57.2751
7.01481	26.9639	11.2775	66.3463
7.03023	32.336	11.306	77.2229
7.04565	37.5686	11.3345	88.8196
7.06106	41.9338	11.363	98.8513
7.07648	44.956	11.3915	104.22
7.0919	47.1433	11.42	102.706
7.10731	49.1534	11.4485	94.7058
7.12273	51.3141	11.477	82.8807
7.13815	54.1378	11.5056	70.1782
7.15357	57.7031	11.5341	58.486
7.16898	61.9155	11.5626	48.5541
7.1844	65.8036	11.5911	40.4465
7.19982	68.0089	11.6196	33.9385
7.21523	67.5915	11.6481	28.7355
7.23065	64.4329	11.6766	24.5635
7.24607	58.9336	11.7051	21.1959
7.26149	52.3066	11.7336	18.4547
7.2769	45.4736	11.7621	16.203
7.29232	39.3457	11.7906	14.3365
7.30774	34.2703	11.8191	12.7755
7.32315	29.8937	11.8476	11.459
7.33857	26.1617	11.8762	10.3399
7.35399	22.857	11.9047	9.38153
7.3694	20.101	11.9332	8.55518
7.38482	17.74	11.9617	7.83817
7.40024	15.6987	11.9902	7.21238
7.41566	13.882	12.0187	6.66329
7.43107	12.1822	12.0472	6.17911
7.44649	10.7002	12.0757	5.75022
7.46191	9.41144	12.1042	5.36874
7.47732	8.35937	12.1328	5.02812
7.49274	7.46571	12.1613	4.72294
7.50816	6.7196	12.1898	4.44865
7.52357	6.10749	12.2183	4.20141
7.53899	5.58507	12.2468	3.97799
7.55441	5.15299	12.2753	3.77564
7.56983	4.79947	12.3038	3.59201
7.58524	4.53389	12.3323	3.4251
7.60066	4.34167	12.3608	3.27316
7.61608	4.18128	12.3893	3.13472
7.63149	4.03529	12.4178	3.00848
7.64691	3.90354	12.4463	2.89333
7.66233	3.80346	12.4748	2.78832
7.67775	3.72802	12.5034	2.69259
7.69316	3.66561	12.5319	2.60543
7.70858	3.62919	12.5604	2.52622
7.724	3.62889	12.5889	2.45441
7.73941	3.65881	12.6174	2.38954
7.75483	3.71546	12.6459	2.33123
7.77025	3.80806	12.6744	2.27916
7.78566	3.94248	12.7029	2.23304
7.80108	4.09289	12.7314	2.19269
7.8165	4.24051	12.7599	2.15794
7.83192	4.42829	12.7885	2.1287
7.84733	4.68962	12.817	2.10493
7.86275	5.02914	12.8454	2.08662
7.87817	5.34388	12.874	2.07386
7.89358	5.61433	12.9025	2.06677
7.909	5.87207	12.931	2.06554
7.92442	6.2158	12.9595	2.07045
7.93984	6.68379	12.988	2.08186
7.95525	7.23061	13.0165	2.10021
7.97067	7.85022	13.045	2.12609
7.98609	8.54644	13.0735	2.16019
8.0015	9.40932	13.102	2.20338
8.01692	10.471	13.1305	2.25672
8.03234	11.6787	13.1591	2.32151
8.04775	13.0849	13.1876	2.39934
8.06317	14.6172	13.2161	2.49219
8.07859	16.3459	13.2446	2.60248
8.09401	18.1698	13.2731	2.73323
8.10942	20.0627	13.3016	2.88822
8.12484	21.8096	13.3301	3.0722
8.14026	23.1797	13.3586	3.29124
8.15567	24.0713	13.3871	3.55308
8.17109	24.3353	13.4156	3.86774
8.18651	23.9213	13.4441	4.24834
8.20192	22.867	13.4726	4.71216
8.21734	21.3011	13.5012	5.28225
8.23276	19.4547	13.5297	5.98958
8.24818	17.5597	13.5582	6.87606
8.26359	15.6726	13.5867	7.99849
8.27901	13.9599	13.6152	9.43324
8.29443	12.4067	13.6437	11.2803
8.30984	11.0596	13.6722	13.662
8.32526	9.91217	13.7007	16.7034
8.34068	8.89952	13.7292	20.4663
8.3561	8.05039	13.7577	24.7916
8.37151	7.33218	13.7863	29.0523
8.38693	6.7568	13.8148	32.049
8.40235	6.27624	13.8433	32.5422
8.41776	5.8699	13.8718	30.2934
8.43318	5.53025	13.9003	26.3058
8.4486	5.25164	13.9288	21.8956
8.46401	5.04342	13.9573	17.897
8.47943	4.88403	13.9858	14.6014
8.49485	4.77444	14.0143	11.9997
8.51027	4.71642	14.0428	9.97746
8.52568	4.7005	14.0713	8.4077
8.5411	4.6954	14.0998	7.18203
8.55652	4.66824	14.1283	6.21629
8.57193	4.62837	14.1569	5.4475
8.58735	4.59998	14.1854	4.82911
8.60277	4.59495	14.2139	4.32678
8.61819	4.60476	14.2424	3.91505
8.6336	4.62818	14.2709	3.57485
8.64902	4.67236	14.2994	3.29181
8.66444	4.74306	14.3279	3.05498
8.67985	4.83787	14.3564	2.85593
8.69527	4.95534	14.3849	2.68811
8.71069	5.06712	14.4135	2.54639
8.7261	5.15591	14.442	2.42674
8.74152	5.19965	14.4705	2.32595
8.75694	5.22961	14.499	2.24146
8.77236	5.2717	14.5275	2.17123
8.78777	5.32625	14.556	2.11363
8.80319	5.36122	14.5845	2.06735
8.81861	5.36386	14.613	2.03135
8.83402	5.36285	14.6415	2.00484
8.84944	5.39673	14.67	1.98718
8.86486	5.47636	14.6985	1.97792
8.88027	5.56588	14.727	1.97676
8.89569	5.65239	14.7555	1.98352
8.91111	5.74315	14.7841	1.99813
8.92653	5.86645	14.8126	2.02066
8.94194	6.05193	14.8411	2.0513
8.95736	6.29594	14.8696	2.09032
8.97278	6.58423	14.8981	2.13816
8.98819	6.89657	14.9266	2.19537
9.00361	7.21868	14.9551	2.26265
9.01903	7.56314	14.9836	2.34087
9.03445	7.95472	15.0121	2.43108
9.04986	8.41946	15.0406	2.53458
9.06528	8.93559	15.0692	2.65289
9.0807	9.47974	15.0977	2.78786
9.09611	10.1196	15.1262	2.94171
9.11153	10.9383	15.1547	3.11709
9.12695	12.0407	15.1832	3.31721
9.14236	13.4571	15.2117	3.54595
9.15778	15.1908	15.2402	3.80797
9.1732	17.4348	15.2687	4.10899
9.18862	20.1545	15.2972	4.45599
9.20403	23.465	15.3257	4.8575
9.21945	27.0201	15.3542	5.32407
9.23487	30.3968	15.3827	5.86872
9.25028	32.4821	15.4113	6.50762
9.2657	32.2781	15.4398	7.2608
9.28112	29.4837	15.4683	8.15306
9.29654	25.0464	15.4968	9.21489
9.31195	20.1377	15.5253	10.4832
9.32737	15.9265	15.5538	12.0017
9.34279	12.5994	15.5823	13.8188
9.3582	10.175	15.6108	15.9833
9.37362	8.461	15.6393	18.5324
9.38904	7.18122	15.6678	21.468
9.40445	6.2244	15.6964	24.7183
9.41987	5.46519	15.7249	28.085
9.43529	4.88449	15.7533	31.203
9.45071	4.43238	15.7819	33.5635
9.46612	4.10858	15.8104	34.6595
9.48154	3.89904	15.8389	34.2163
9.49696	3.78543	15.8674	32.3459
9.51237	3.74513	15.8959	29.4819
9.52779	3.7557	15.9244	26.1576
9.54321	3.80796	15.9529	22.8105
9.55862	3.88497	15.9814	19.7096
9.57404	3.95554	16.0099	16.9755
9.58946	3.98727	16.0384	14.633
9.60488	3.98341	16.067	12.6565
9.62029	3.99046	16.0955	11.0004
9.63571	4.0447	16.124	9.61516
9.65113	4.11656	16.1525	8.45458
9.66654	4.14288	16.181	7.47874
9.68196	4.12714	16.2095	6.65437
9.69738	4.13639	16.238	5.95424
9.7128	4.24754	16.2665	5.3563
9.72821	4.43205	16.295	4.84277
9.74363	4.66579	16.3235	4.39929
9.75905	4.91186	16.352	4.01426
9.77446	5.18192	16.3805	3.67828
9.78988	5.12559	16.4091	3.38368
9.8053	5.15897	16.4376	3.12419
9.82071	5.02279	16.4661	2.89467
9.83613	4.75295	16.4946	2.69085
9.85155	4.50957	16.5231	2.50921
9.86697	4.32943	16.5516	2.34679
9.88238	4.18796	16.5801	2.20115
9.8978	4.04547	16.6086	2.07022
9.91322	3.91146	16.6371	1.95226
9.92863	3.98265	16.6656	1.8458
9.94405	4.10258	16.6942	1.74963
9.95947	4.3241	16.7227	1.66271
9.97489	4.62098	16.7512	1.58419
9.9903	5.00353	16.7797	1.51337
10.0057	5.37701	16.8082	1.44969
10.0211	5.65755	16.8367	1.39273
10.0366	5.929	16.8652	1.34221
10.052	6.11638	16.8937	1.29796
10.0674	6.08231	16.9222	1.25999
10.0828	5.94156	16.9507	1.22847
10.0982	5.836	16.9792	1.20376
10.1136	5.90506	17.0077	1.18649
10.1291	6.01365	17.0362	1.17753
10.1445	6.02987	17.0648	1.17812
10.1599	6.02274	17.0933	1.18981
10.1753	6.17193	17.1218	1.2144
10.1907	4.19517	17.1503	1.25359
10.2061	4.81437	17.1788	1.30811
10.2216	5.01413	17.2073	1.37595
10.237	5.07922	17.2358	1.44966
10.2524	5.01438	17.2643	1.51404
10.2678	5.01078	17.2928	1.54796
10.2832	5.1563	17.3213	1.53362
10.2986	5.18432	17.3499	1.46832
10.3141	5.35595	17.3784	1.36644
10.3295	5.52339	17.4069	1.24926
10.3449	5.39557	17.4354	1.13395
10.3603	5.48567	17.4639	1.02979
10.3757	6.11749	17.4924	0.93981
10.3911	6.49537	17.5209	0.86365
10.4066	6.15591	17.5494	0.79954
10.422	5.94287	17.5779	0.74543
10.4374	6.24718	17.6064	0.69942
10.4528	7.44047	17.6349	0.65995
10.4682	9.20754	17.6634	0.62573
10.4836	10.7742	17.692	0.59576
10.4991	12.0186	17.7205	0.56926
10.5145	13.4268	17.749	0.54561
10.5299	14.9174	17.7775	0.52432
10.5453	16.0149	17.806	0.50503
10.5607	16.4001	17.8345	0.48741
10.5761	16.4431	17.863	0.47124
10.5916	16.1841	17.8915	0.4563
10.607	16.4028	17.92	0.44243
10.6224	17.0798	17.9485	0.42951
10.6378	18.326	17.9771	0.41742
10.6532	19.871	18.0056	0.40608
10.6687	21.3561	18.0341	0.39538
10.6841	22.6664	18.0626	0.38529
10.6995	23.8513	18.0911	0.37573
10.7149	25.039	18.1196	0.36666
10.7303	26.3289	18.1481	0.35803
10.7457	27.6585	18.1766	0.3498
10.7612	29.034	18.2051	0.34196
10.7766	30.4479	18.2336	0.33445
10.792	32.1142	18.2621	0.32727
10.8074	34.0605	18.2906	0.32038
10.8228	36.1817	18.3191	0.31377
10.8382	38.4778	18.3477	0.30742
10.8537	40.8918	18.3762	0.30131
10.8691	43.503	18.4047	0.29543
10.8845	46.2024	18.4332	0.28976
10.8999	49.186	18.4617	0.28429
10.9153	52.5143	18.4902	0.279
10.9307	56.1462	18.5187	0.2739
10.9462	59.5622	18.5472	0.26897
10.9616	61.597	18.5757	0.26419
10.977	61.6332	18.6043	0.25957
10.9924	59.6545	18.6328	0.25509
11.0078	56.1058	18.6612	0.25075
11.0232	51.8912	18.6898	0.24654
11.0387	47.8647	18.7183	0.24246
11.0541	44.2481	18.7468	0.23849
11.0695	41.383	18.7753	0.23464
11.0849	39.2251	18.8038	0.2309
11.1003	38.0242	18.8323	0.22726
11.1157	37.7122	18.8608	0.22372
11.1312	38.2804	18.8893	0.22027
11.1466	39.4258	18.9178	0.21692
11.162	41.1234	18.9463	0.21366
11.1774	43.2027	18.9749	0.21048
11.1928	45.7011	19.0034	0.20738
11.2082	48.5866	19.0319	0.20436
11.2237	52.0116	19.0604	0.20141
11.2391	55.9764	19.0889	0.19854
11.2545	60.5693	19.1174	0.19574
11.2699	63.7657	19.1459	0.193
11.2853	69.0029	19.1744	0.19033
11.3008	74.6641	19.2029	0.18772
11.3162	80.2927	19.2314	0.18518
11.3316	85.7741	19.2599	0.18269
11.347	90.8126	19.2884	0.18025
11.3624	95.2871	19.3169	0.17788
11.3778	99.2755	19.3455	0.17555
11.3933	102.346	19.374	0.17328
11.4087	103.666	19.4025	0.17105
11.4241	102.183	19.431	0.16887
11.4395	97.9134	19.4595	0.16674
11.4549	92.0134	19.488	0.16465
11.4703	85.7818	19.5165	0.16261
11.4858	79.353	19.545	0.16061
11.5012	72.9631	19.5735	0.15865
11.5166	66.6393	19.602	0.15673
11.532	60.6451	19.6306	0.15485
11.5474	55.0465	19.6591	0.15301
11.5628	49.5742	19.6876	0.1512
11.5783	44.534	19.7161	0.14943
11.5937	39.8916	19.7446	0.14769
11.6091	35.9098	19.7731	0.14598
11.6245	32.3249	19.8016	0.14431
11.6399	29.1331	19.8301	0.14267
11.6553	26.3156	19.8586	0.14106
11.6708	23.739	19.8871	0.13948
11.6862	21.4608	19.9156	0.13792
11.7016	19.4028	19.9441	0.1364
11.717	17.6418	19.9727	0.13491
11.7324	16.0897
11.7478	14.7268
11.7633	13.5078
11.7787	12.3384
11.7941	11.2821
11.8095	10.3152
11.8249	9.4724
11.8403	8.72729
11.8558	8.08727
11.8712	7.57946
11.8866	7.14754
11.902	6.78129
11.9174	6.41477
11.9328	6.04481
11.9483	5.67386
11.9637	5.33287
11.9791	5.04182
11.9945	4.7842
12.0099	4.57356
12.0254	4.37433
12.0408	4.19302
12.0562	4.0141
12.0716	3.84733
12.087	3.6872
12.1024	3.52639
12.1179	3.37345
12.1333	3.22999
12.1487	3.11243
12.1641	3.01916
12.1795	2.94513
12.1949	2.88088
12.2104	2.81533
12.2258	2.75173
12.2412	2.68966
12.2566	2.63329
12.272	2.57698
12.2874	2.50824
12.3029	2.42115
12.3183	2.32261
12.3337	2.23024
12.3491	2.15678
12.3645	2.10367
12.3799	2.06748
12.3954	2.03181
12.4108	2.00069
12.4262	1.97024
12.4416	1.94514
12.457	1.92472
12.4724	1.90565
12.4879	1.88897
12.5033	1.86705
12.5187	1.84182
12.5341	1.81615
12.5495	1.79421
12.5649	1.78217
12.5804	1.77295
12.5958	1.76668
12.6112	1.75862
12.6266	1.74763
12.642	1.73487
12.6575	1.72155
12.6729	1.7059
12.6883	1.69046
12.7037	1.6766
12.7191	1.66294
12.7345	1.64762
12.75	1.63688
12.7654	1.62958
12.7808	1.62433
12.7962	1.61886
12.8116	1.61405
12.827	1.61529
12.8425	1.61994
12.8579	1.6237
12.8733	1.61945
12.8887	1.60953
12.9041	1.60176
12.9195	1.59648
12.935	1.59136
12.9504	1.5865
12.9658	1.58289
12.9812	1.58356
12.9966	1.58693
13.012	1.59387
13.0275	1.60452
13.0429	1.62393
13.0583	1.6498
13.0737	1.61193
13.0891	1.64096
13.1045	1.66901
13.12	1.69709
13.1354	1.71989
13.1508	1.74085
13.1662	1.7662
13.1816	1.80292
13.197	1.849
13.2125	1.89846
13.2279	1.95129
13.2433	2.00184
13.2587	2.0507
13.2741	2.09533
13.2895	2.14729
13.305	2.22296
13.3204	2.32708
13.3358	2.45543
13.3512	2.58928
13.3666	2.72529
13.3821	2.85464
13.3975	2.99089
13.4129	3.15142
13.4283	3.34809
13.4437	3.5912
13.4591	3.86305
13.4746	4.16778
13.49	4.49425
13.5054	4.85161
13.5208	5.24125
13.5362	5.67128
13.5516	6.19433
13.5671	6.79445
13.5825	7.47973
13.5979	8.1992
13.6133	9.15038
13.6287	10.1199
13.6441	11.2438
13.6596	12.56
13.675	14.0055
13.6904	15.6436
13.7058	17.4373
13.7212	19.4769
13.7366	21.6951
13.7521	24.0094
13.7675	26.4272
13.7829	28.728
13.7983	30.7722
13.8137	32.2352
13.8291	32.8674
13.8446	32.598
13.86	31.4832
13.8754	29.6305
13.8908	27.3396
13.9062	24.8149
13.9216	22.3379
13.9371	20.0867
13.9525	18.0127
13.9679	16.1981
13.9833	14.5702
13.9987	13.174
14.0142	11.9376
14.0296	10.8607
14.045	9.93305
14.0604	9.10358
14.0758	8.40796
14.0912	7.80652
14.1067	7.30772
14.1221	6.86712
14.1375	6.47104
14.1529	6.11875
14.1683	5.79433
14.1837	5.51587
14.1992	5.26034
14.2146	5.02789
14.23	4.80732
14.2454	4.60384
14.2608	4.4172
14.2762	4.2414
14.2917	4.06974
14.3071	3.90767
14.3225	3.76851
14.3379	3.64856
14.3533	3.54328
14.3687	3.44412
14.3842	3.34435
14.3996	3.25098
14.415	3.15617
14.4304	3.0612
14.4458	2.96147
14.4612	2.86768
14.4767	2.78143
14.4921	2.70186
14.5075	2.62992
14.5229	2.56209
14.5383	2.4964
14.5537	2.42667
14.5692	2.34876
14.5846	2.27364
14.6	2.21009
14.6154	2.16299
14.6308	NaN
14.6462	NaN
14.6617	NaN
14.6771	NaN
14.6925	NaN
14.7079	NaN
14.7233	NaN
14.7388	NaN
14.7542	NaN
14.7696	NaN
14.785	NaN
14.8004	NaN
14.8158	NaN
14.8313	NaN
14.8467	NaN
14.8621	NaN
14.8775	NaN
14.8929	NaN
14.9083	NaN
14.9238	NaN
14.9392	1.47792
14.9546	1.46269
14.97	1.51803
14.9854	1.59059
15.0008	1.65466
15.0163	1.68651
15.0317	1.69847
15.0471	1.71905
15.0625	1.76728
15.0779	1.84154
15.0933	1.93423
15.1088	2.04952
15.1242	2.17754
15.1396	2.30865
15.155	2.42834
15.1704	2.54674
15.1858	2.68002
15.2013	2.84791
15.2167	3.05095
15.2321	3.26294
15.2475	3.463
15.2629	3.6384
15.2783	3.81264
15.2938	4.02043
15.3092	4.2734
15.3246	4.57135
15.34	4.85985
15.3554	5.12256
15.3709	5.3461
15.3863	5.56267
15.4017	5.80874
15.4171	6.11509
15.4325	6.49733
15.4479	6.91552
15.4634	7.35881
15.4788	7.82475
15.4942	8.32756
15.5096	8.90648
15.525	9.55275
15.5404	10.3038
15.5559	11.1671
15.5713	12.2058
15.5867	13.3973
15.6021	14.6822
15.6175	16.0739
15.6329	17.5769
15.6484	19.3078
15.6638	21.255
15.6792	23.4339
15.6946	25.6952
15.71	27.8661
15.7254	29.8611
15.7409	31.4509
15.7563	32.5747
15.7717	33.209
15.7871	33.4378
15.8025	33.3261
15.8179	32.9587
15.8334	32.4922
15.8488	31.9918
15.8642	31.3577
15.8796	30.5142
15.895	29.4237
15.9104	28.1348
15.9259	26.6855
15.9413	25.0666
15.9567	23.417
15.9721	21.7521
15.9875	20.1705
16.0029	18.6096
16.0184	17.1195
16.0338	15.7502
16.0492	14.4641
16.0646	13.3221
16.08	12.2566
16.0955	11.3052
16.1109	10.3995
16.1263	9.52701
16.1417	8.72223
16.1571	7.99233
16.1725	7.39082
16.188	6.85986
16.2034	6.36727
16.2188	5.88591
16.2342	5.41561
16.2496	4.98934
16.265	4.60543
16.2805	4.27274
16.2959	3.9648
16.3113	3.68527
16.3267	3.43757
16.3421	3.20741
16.3575	3.00337
16.373	2.81863
16.3884	2.65596
16.4038	2.50876
16.4192	2.37507
16.4346	2.24856
16.45	2.12398
16.4655	2.0069
16.4809	1.89832
16.4963	1.79971
16.5117	1.70982
16.5271	1.63106
16.5425	1.56202
16.558	1.49235
16.5734	1.41792
16.5888	1.33786
16.6042	1.26639
16.6196	1.20662
16.635	1.15582
16.6505	1.10623
16.6659	1.05958
16.6813	1.01624
16.6967	0.97458
16.7121	0.93036
16.7276	0.87968
16.743	0.82511
16.7584	0.77361
16.7738	0.72281
16.7892	0.66578
16.8046	0.60188
16.8201	0.54512
16.8355	0.50375
16.8509	0.475
16.8663	0.45046
16.8817	0.4222
16.8971	0.39635
16.9126	0.38058
16.928	0.37485
16.9434	0.37035
16.9588	0.36482
16.9742	0.35983
16.9896	0.35616
17.0051	0.35672
17.0205	0.35782
17.0359	0.35712
17.0513	0.38133
17.0667	0.40474
17.0821	0.43775
17.0976	0.47063
17.113	0.50812
17.1284	0.56242
17.1438	0.65809
17.1592	0.73455
17.1746	0.7521
17.1901	0.72833
17.2055	0.75422
17.2209	0.79869
17.2363	0.83836
17.2517	0.87377
17.2671	0.92466
17.2826	1.00157
17.298	1.04907
17.3134	1.07007
17.3288	1.08312
17.3442	1.05928
17.3596	0.96078
17.3751	0.88129
17.3905	0.81374
17.4059	0.7515
17.4213	0.6982
17.4367	0.64937
17.4522	0.60606
17.4676	0.60257
17.483	0.58091
17.4984	0.54162
17.5138	0.49492
17.5292	0.45764
17.5447	0.43501
17.5601	0.43108
17.5755	0.41944
17.5909	0.41467
17.6063	0.40726
17.6217	0.39336
17.6372	0.35978
17.6526	0.31728
17.668	0.29135
17.6834	0.2726
17.6988	0.26914
17.7142	0.27299
17.7297	0.27901
17.7451	0.27614
17.7605	0.27412
17.7759	0.26606
17.7913	0.26044
17.8067	0.25238
17.8222	0.24369
17.8376	0.23178
17.853	0.21958
17.8684	0.20522
17.8838	0.20444
17.8992	0.20713
17.9147	0.21774
17.9301	0.22125
17.9455	0.21445
17.9609	0.19834
17.9763	0.18572
17.9917	0.18136
18.0072	0.17516
18.0226	0.17574
18.038	0.17757
18.0534	0.18328
18.0688	0.1887
18.0843	0.18464
18.0997	0.17351
18.1151	0.1576
18.1305	0.13999
18.1459	0.12142
18.1613	0.10919
18.1768	0.10017
18.1922	0.0912
18.2076	0.08004
18.223	0.07688
18.2384	0.07591
18.2538	0.08044
18.2693	0.08299
18.2847	0.08082
18.3001	0.0681
18.3155	0.06047
18.3309	0.06136
18.3463	0.07666
18.3618	0.07824
18.3772	0.06914
18.3926	0.06547
18.408	0.06736
18.4234	0.06373
18.4388	0.05384
18.4543	0.04362
18.4697	0.04191
18.4851	0.04957
18.5005	0.06748
18.5159	0.08619
18.5313	0.09215
18.5468	0.08283
18.5622	0.0678
18.5776	0.05827
18.593	0.0492
18.6084	0.05314
18.6238	0.05765
18.6393	0.06179
18.6547	0.06687
18.6701	0.06821
18.6855	0.05856
18.7009	0.04389
18.7163	0.03769
18.7318	0.03954
18.7472	0.04064
18.7626	0.04094
18.778	0.04011
18.7934	0.03826
18.8089	0.03419
18.8243	0.02704
18.8397	0.02318
18.8551	0.02372
18.8705	0.03226
18.8859	0.03633
18.9014	0.03731
18.9168	0.03133
18.9322	0.0278
18.9476	0.02561
18.963	0.02728
18.9784	0.03211
18.9939	0.03563
19.0093	0.03946
19.0247	0.04145
19.0401	0.04537
19.0555	0.04557
19.0709	0.04526
19.0864	0.04506
19.1018	0.04602
19.1172	0.05023
19.1326	0.05574
19.148	0.06339
19.1634	0.07089
19.1789	0.07667
19.1943	0.07754
19.2097	0.07742
19.2251	0.07995
19.2405	0.08611
19.2559	0.09072
19.2714	0.094
19.2868	0.09519
19.3022	0.09605
19.3176	0.09541
19.333	0.09343
19.3484	0.08993
19.3639	0.08762
19.3793	0.08912
19.3947	0.09275
19.4101	0.09667
19.4255	0.09861
19.441	0.10013
19.4564	0.10248
19.4718	0.10688
19.4872	0.1083
19.5026	0.10242
19.518	0.10808
19.5335	0.11589
19.5489	0.11305
19.5643	0.1061
19.5797	0.1002
19.5951	0.10191
19.6105	0.11519
19.626	0.12761
19.6414	0.13563
19.6568	0.14067
19.6722	0.14092
19.6876	0.13447
19.703	0.12249
19.7185	0.11784
19.7339	0.11724
19.7493	0.1173
19.7647	0.11998
19.7801	0.11691
19.7955	0.1136
19.811	0.11265
19.8264	0.11397
19.8418	0.11082
19.8572	0.10597
19.8726	0.10327
19.888	0.10661
19.9035	0.11091
19.9189	0.11194
19.9343	0.11064
19.9497	0.10891
19.9651	0.10464
19.9805	0.11029
19.996	0.12461

## Sheet: Panel d
4 THz		9 THz		17 THz
t (ps)	MOKE angle (mrad)	t (ps)	MOKE angle (mrad)	t (ps)	MOKE angle (mrad)
-20	0.000397259	-19.8	-0.00229008	-6.7	-0.00150013
-18	-0.00167293	-18.8	3.26465e-05	-6.5	0.00232401
-16	0.00192839	-17.8	-0.00114314	-6.3	0.000450523
-14	-0.000875273	-16.8	-0.00117201	-6.1	-1.95903e-05
-12	-0.000459206	-15.8	-1.78377e-05	-5.9	-0.00232109
-10	-0.000100653	-14.8	-0.00301866	-5.7	-0.00159134
-8	-0.000444063	-13.8	0.000840557	-5.5	0.00546049
-6	-0.000176982	-12.8	0.00146092	-5.3	0.00188195
-4	0.000942583	-11.8	0.000386118	-5.1	0.00288536
-2	0.000341744	-10.8	-0.000183759	-4.9	0.00419045
0	0.00185583	-9.8	-0.000356874	-4.7	0.004836
2	-0.00229169	-8.8	0.00110026	-4.5	0.0029555
4	-0.00254636	-7.8	-0.000169321	-4.3	-0.000868631
6	-0.00252905	-6.8	0.000523175	-4.1	0.00111011
8	-0.00667806	-5.8	-0.000371309	-3.9	-0.00529621
10	-0.00503226	-4.8	-0.000313603	-3.7	0.00202228
12	-0.00882974	-3.8	0.00159077	-3.5	-0.00101599
14	-0.00931082	-2.8	0.00166289	-3.3	-0.00375252
16	-0.0115428	-1.8	0.00143927	-3.1	-0.00554181
18	-0.0119946	-0.8	0.00106417	-2.9	0.000317204
20	-0.0168963	0.2	0.000912705	-2.7	0.00301865
22	-0.0210694	1.2	0.00142489	-2.5	-0.00404722
24	-0.0181822	2.2	0.00141766	-2.3	-0.0096045
26	-0.0155711	3.2	0.000955958	-2.1	0.000169847
28	-0.0181224	4.2	0.000205753	-1.9	0.00315199
30	-0.0218047	5.2	0.00116518	-1.7	0.0016574
32	-0.020014	6.2	0.00223284	-1.5	0.000632962
34	-0.0271999	7.2	-0.00435314	-1.3	-0.00226498
36	-0.0261611	8.2	0.00288914	-1.1	0.000759247
38	-0.0251381	9.2	0.000500713	-0.9	0.00560785
40	-0.0262696	10.2	0.00684225	-0.7	0.00250643
42	-0.0265873	11.2	0.00936647	-0.5	-0.00121245
44	-0.0239429	12.2	0.00977764	-0.3	-0.00100195
46	-0.026169	13.2	0.0126994	-0.1	0.00344668
48	-0.0250283	14.2	0.0169908	0.1	0.0055868
50	-0.0238047	15.2	0.017576	0.3	-0.000223092
52	-0.0262398	16.2	0.0239314	0.5	-0.00103703
54	-0.0270345	17.2	0.0283959	0.7	-1.2577e-05
56	-0.0287503	18.2	0.0320962	0.9	0.00202228
58	-0.0283184	19.2	0.0397136	1.1	0.00438691
60	-0.0267887	20.2	0.0429455	1.3	-0.00542253
62	-0.0300266	21.2	0.0448071	1.5	0.00120132
64	-0.0288523	22.2	0.0475985	1.7	-0.00200535
66	-0.0283516	23.2	0.0495027	1.9	-0.000686177
68	-0.0288974	24.2	0.0574811	2.1	0.00686382
70	-0.0285288	25.2	0.061788	2.3	0.00056979
72	-0.0268604	26.2	0.0636272	2.5	-0.00174573
74	-0.0265369	27.2	0.0655097	2.7	-0.000644092
76	-0.0278249	28.2	0.0678756	2.9	0.000443519
78	-0.0286169	29.2	0.0712301	3.1	-0.00686095
80	-0.0300078	30.2	0.0739928	3.3	0.00181178
82	-0.0273128	31.2	0.0811915	3.5	0.00365716
84	-0.0266315	32.2	0.0839761	3.7	0.00426061
86	-0.0251696	33.2	0.0873234	3.9	0.00375544
88	-0.0277474	34.2	0.0900069	4.1	0.000113708
90	-0.0283544	35.2	0.0871431	4.3	0.000815385
92	-0.0265919	36.2	0.0930654	4.5	0.00266081
94	-0.0286504	37.2	0.0945009	4.7	-0.00161943
96	-0.0270407	38.2	0.0978837	4.9	-0.000756339
98	-0.0257714	39.2	0.0997302	5.1	0.00384666
100	-0.0272316	40.2	0.103431	5.3	0.00233795
102	-0.0274276	41.2	0.106056	5.5	0.00226087
104	-0.0289122	42.2	0.106215	5.7	0.00195913
106	-0.0304902	43.2	0.108372	5.9	0.00200825
108	-0.0308346	44.2	0.106287	6.1	0.000380391
110	-0.0314888	45.2	0.10887	6.3	0.00241525
112	-0.02788	46.2	0.113458	6.5	0.00629553
114	-0.0300831	47.2	0.113746	6.7	0.00419047
116	-0.0326281	48.2	0.115845	6.9	0.00444312
118	-0.0310461	49.2	0.115853	7.1	0.00610611
120	-0.0296533	50.2	0.115117	7.3	0.00472376
122	-0.0332632	51.2	0.117389	7.5	0.0091794
124	-0.0286072	52.2	0.119459	7.7	0.0033696
126	-0.031891	53.2	0.12088	7.9	0.00586745
128	-0.0309003	54.2	0.116192	8.1	0.00757245
130	-0.0314991	55.2	0.119496	8.3	0.00717958
132	-0.0322226	56.2	0.122042	8.5	-0.000889658
134	-0.0320188	57.2	0.120267	8.7	0.0026188
136	-0.0283845	58.2	0.123989	8.9	0.0107792
138	-0.0297058	59.2	0.123867	9.1	0.0110459
140	-0.0301395	60.2	0.123831	9.3	0.0059798
	-0.0338415	61.2	0.124898	9.5	0.00558677
	-0.0314191	62.2	0.125302	9.7	0.00536229
	-0.0286213	63.2	0.12958	9.9	0.00428867
	-0.0326354	64.2	0.126377	10.1	0.00328518
	-0.0301879	65.2	0.128152	10.3	0.00995824
	-0.0307906	66.2	0.127791	10.5	0.0107862
	-0.0290144	67.2	0.130972	10.7	0.00736201
	-0.030412	68.2	0.126622	10.9	0.00506056
	-0.0305826	69.2	0.127784	11.1	0.00694807
	-0.0300982	70.2	0.127019	11.3	0.00775505
	-0.0337167	71.2	0.130676	11.5	0.00706035
	-0.0337796	72.2	0.130453	11.7	0.0130315
	-0.0316702	73.2	0.131621	11.9	0.0105618
	-0.0329469	74.2	0.13191	12.1	0.00762173
	-0.0334158	75.2	0.129869	12.3	0.00564298
	-0.0315151	76.2	0.130482	12.5	0.0114598
	-0.0342609	77.2	0.132011	12.7	0.0131649
	-0.0343807	78.2	0.129104	12.9	0.0132912
	-0.0316228	79.2	0.13116	13.1	0.00883558
	-0.0325493	80.2	0.129731	13.3	0.00992318
		81.2	0.131823	13.5	0.0175996
		82.2	0.130922	13.7	0.0149121
		83.2	0.133533	13.9	0.0159576
		84.2	0.136224	14.1	0.0138737
		85.2	0.135719	14.3	0.0143086
		86.2	0.133367	14.5	0.0124982
		87.2	0.135336	14.7	0.00889861
		88.2	0.134983	14.9	0.0122247
		89.2	0.135776	15.1	0.0113195
		90.2	0.13429	15.3	0.00799343
		91.2	0.135315	15.5	0.00965658
		92.2	0.136916	15.7	0.012344
		93.2	0.137204	15.9	0.0179644
		94.2	0.138424	16.1	0.0117755
		95.2	0.134536	16.3	0.00415543
		96.2	0.133468	16.5	0.0129263
		97.2	0.134615	16.7	0.00931975
		98.2	0.136029	16.9	0.0108354
		99.2	0.136981	17.1	0.0146173
		100.2	0.135834	17.3	0.0164558
		101.2	0.135408	17.5	0.0203149
		102.2	0.133172	17.7	0.0150032
		103.2	0.13543	17.9	0.0143508
		104.2	0.133684	18.1	0.0150665
		105.2	0.134795	18.3	0.0172487
		106.2	0.137226	18.5	0.0166945
		107.2	0.135141	18.7	0.0249039
		108.2	0.136851	18.9	0.0217815
		109.2	0.138258	19.1	0.0209886
		110.2	0.140176	19.3	0.0219429
		111.2	0.137918	19.5	0.0234866
		112.2	0.136252	19.7	0.0254723
		113.2	0.137551	19.9	0.023718
		114.2	0.135524	20.1	0.0225253
		115.2	0.138813	20.3	0.0202729
		116.2	0.137933	20.5	0.0253741
		117.2	0.138748	20.7	0.0184275
		118.2	0.137327	20.9	0.0159716
		119.2	0.138323	21.1	0.0164908
		120.2	0.139765	21.3	0.0211499
		121.2	0.139578	21.5	0.0205676
		122.2	0.138792	21.7	0.0216692
		123.2	0.138171	21.9	0.0150244
		124.2	0.13525	22.1	0.0201255
		125.2	0.136389	22.3	0.0172065
		126.2	0.137075	22.5	0.0218517
		127.2	0.137969	22.7	0.0193817
		128.2	0.136995	22.9	0.0159575
		129.2	0.138604	23.1	0.0250653
		130.2	0.137522	23.3	0.0302508
		131.2	0.141114	23.5	0.0251637
		132.2	0.137537	23.7	0.0224901
		133.2	0.137385	23.9	0.0246373
		134.2	0.136281	24.1	0.0266722
		135.2	0.137255	24.3	0.0296684
		136.2	0.139037	24.5	0.0255215
		137.2	0.137551	24.7	0.0287211
		138.2	0.135293	24.9	0.020322
		139.2	0.136173	25.1	0.0162242
		140.2	0.136375	25.3	0.0220833
		141.2	0.139239	25.5	0.0331978
		142.2	0.140314	25.7	0.0223289
		143.2	0.137082	25.9	0.0250793
		144.2	0.134262	26.1	0.0255285
		145.2	0.135055	26.3	0.0264827
		146.2	0.136555	26.5	0.0277247
		147.2	0.13626	26.7	0.0247916
		148.2	0.133879	26.9	0.0230375
		149.2	0.135041	27.1	0.0207781
		150.2	0.135149	27.3	0.0238864
		151.2	0.136505	27.5	0.0280897
		152.2	0.137133	27.7	0.0269108
		153.2	0.139549	27.9	0.0270089
		154.2	0.140458	28.1	0.0256126
		155.2	0.13763	28.3	0.0273879
		156.2	0.137125	28.5	0.0250654
		157.2	0.137919	28.7	0.0260827
		158.2	0.137082	28.9	0.0217113
		159.2	0.136822	29.1	0.0221043
		160.2	0.136411	29.3	0.0259074
		161.2	0.137839	29.5	0.0317032
		162.2	0.139895	29.7	0.0254442
		163.2	0.13882	29.9	0.0274369
		164.2	0.140054	30.1	0.0255074
		165.2	0.139275	30.3	0.0304332
		166.2	0.13864	30.5	0.0304823
		167.2	0.137421	30.7	0.0283211
		168.2	0.139607	30.9	0.0293666
		169.2	0.138568	31.1	0.0297244
		170.2	0.14136	31.3	0.0240128
		171.2	0.139917	31.5	0.0252197
		172.2	0.140465	31.7	0.0275211
		173.2	0.140552	31.9	0.0251356
		174.2	0.141114	32.1	0.0295139
		175.2	0.141792	32.3	0.0269318
		176.2	0.14361	32.5	0.0276897
		177.2	0.143487	32.7	0.0312682
		178.2	0.141237	32.9	0.0326154
		179.2	0.14084	33.1	0.0364886
				33.3	0.0360186
				33.5	0.0316541
				33.7	0.0314365
				33.9	0.0310576
				34.1	0.0344468
				34.3	0.0297384
				34.5	0.0279633
				34.7	0.0224552
				34.9	0.0279071
				35.1	0.028307
				35.3	0.0225533
				35.5	0.0297806
				35.7	0.0297736
				35.9	0.0276615
				36.1	0.028293
				36.3	0.0264336
				36.5	0.024532
				36.7	0.026588
				36.9	0.0281878
				37.1	0.0335697
				37.3	0.0356466
				37.5	0.0309242
				37.7	0.0365728
				37.9	0.0309876
				38.1	0.033289
				38.3	0.0309523
				38.5	0.0292824
				38.7	0.0355624
				38.9	0.0309805
				39.1	0.0262512
				39.3	0.0351203
				39.5	0.037043
				39.7	0.0339907
				39.9	0.0286649
				40.1	0.0315349
				40.3	0.029577
				40.5	0.031619
				40.7	0.025332
				40.9	0.0276896
				41.1	0.0300823
				41.3	0.0363413
				41.5	0.0337801
				41.7	0.030405
				41.9	0.0333171
				42.1	0.0301526
				42.3	0.0293807
				42.5	0.0274791
				42.7	0.0284895
				42.9	0.0308542
				43.1	0.0310437
				43.3	0.029142
				43.5	0.0326786
				43.7	0.0330785
				43.9	0.0290298
				44.1	0.0334503
				44.3	0.0347134
				44.5	0.0311138
				44.7	0.031219
				44.9	0.0366921
				45.1	0.0344748
				45.3	0.0354783
				45.5	0.0344258
				45.7	0.0338363
				45.9	0.0334644
				46.1	0.0293105
				46.3	0.0342222
				46.5	0.0348186
				46.7	0.0288543
				46.9	0.0351414
				47.1	0.0344328
				47.3	0.0380603
				47.5	0.0362361
				47.7	0.0351554
				47.9	0.0292544
				48.1	0.0331977
				48.3	0.0327207
				48.5	0.0363693
				48.7	0.032075
				48.9	0.0322575
				49.1	0.0346712
				49.3	0.0362991
				49.5	0.033745
				49.7	0.0366571
				49.9	0.0338574
				50.1	0.0340818
				50.3	0.0311489
				50.5	0.0326575
				50.7	0.0348537
				50.9	0.0324681
				51.1	0.03418
				51.3	0.0329241
				51.5	0.0342082
				51.7	0.036243
				51.9	0.0396321
				52.1	0.0375061
				52.3	0.0329522
				52.5	0.0298578
				52.7	0.0402076
				52.9	0.0386918
				53.1	0.0340819
				53.3	0.0353449
				53.5	0.0388813
				53.7	0.0418144
				53.9	0.0409022
				54.1	0.0382498
				54.3	0.0339345
				54.5	0.0403408
				54.7	0.0387129
				54.9	0.0388462
				55.1	0.038341
				55.3	0.0406918
				55.5	0.0378639
				55.7	0.0386076
				55.9	0.0364747
				56.1	0.0386077
				56.3	0.0426493
				56.5	0.0393796
				56.7	0.0416108
				56.9	0.0402918
				57.1	0.0401865
				57.3	0.0393936
				57.5	0.0348537
				57.7	0.0335135
				57.9	0.0377587
				58.1	0.0373797
				58.3	0.0354361
				58.5	0.0352818
				58.7	0.0334082
				58.9	0.0367833
				59.1	0.0319137
				59.3	0.0287561
				59.5	0.0340468
				59.7	0.0376464
				59.9	0.0365379
				60.1	0.0378919
				60.3	0.0378148
				60.5	0.033717
				60.7	0.0359834
				60.9	0.0381165
				61.1	0.0414355
				61.3	0.03832
				61.5	0.0379973
				61.7	0.0323416
				61.9	0.0269388
				62.1	0.0327767
				62.3	0.0354642
				62.5	0.0405724
				62.7	0.042081
				62.9	0.0412391
				63.1	0.0418916
				63.3	0.0399268
