# Supplementary material for: Photo-induced high-temperature ferromagnetism in YTiO3
Source: Nature. 2023 May 3;617(7959):73–8. doi: 10.1038/s41586-023-05853-8 (PMC10156606; doi:10.1038/s41586-023-05853-8)
Supplement: Supplementary file 4 — Source Data Fig. 3 [file 41586_2023_5853_MOESM4_ESM.xlsx]

## Sheet: Panel a
t (ps)	MOKE angle, 0.01T (mrad)	MOKE angle, 0.02T (mrad)	MOKE angle, 0.03T (mrad)	MOKE angle, 0.05T (mrad)	MOKE angle, 0.1T (mrad)	MOKE angle, 2T (mrad)
-20	0.00210631	0.00694485	0.000577107	0.00278179	-0.000561794	-0.000238151
-19	-0.00321601	-0.000987839	-0.00110144	-0.00188516	-0.00168958	-0.000159834
-18	-0.00373804	0.00261007	0.00102639	-0.00303324	0.00423776	0.00167335
-17	9.8683e-05	-0.00348127	-0.00170602	0.00433452	0.000327188	-0.00246493
-16	0.00467939	-0.00144521	0.000953591	-0.00182115	-0.00312624	-0.00512663
-15	0.0028341	0.000992318	-0.00102119	-0.0059035	0.00400509	0.000298842
-14	0.001222	0.00105742	-0.000913664	0.00129401	0.000471253	0.00401099
-13	0.0029439	0.00153069	0.00161802	0.00477382	0.000321771	-0.00177897
-12	-0.00233193	-0.00376226	-0.00080234	0.000858884	-0.000716973	-0.00285698
-11	0.00403205	-0.00586042	0.00130928	0.000998357	-0.000197904	0.00224762
-10	-0.00269868	-0.00486269	-0.000943008	-0.0025085	-0.000351482	-0.000582468
-9	0.000304436	0.000546238	0.00218262	-0.00444224	-0.000214617	0.00289888
-8	-0.00300559	0.00291657	-0.000112753	0.00122014	0.00193931	-0.00239543
-7	-0.0028931	-0.000936232	-0.00124525	0.00104896	-0.00456003	0.00178679
-6	-0.0011701	0.00200435	2.02916e-05	-0.00113377	0.000631444	-0.000619382
-5	0.000832581	0.00273343	0.000158366	0.00341708	-0.000515199	0.0033063
-4	0.00390246	-0.00177815	-0.0035003	-0.00150065	-0.00192628	-0.00307608
-3	-0.000977533	0.00223817	2.30033e-05	-0.00243788	0.00261497	0.00321157
-2	0.00402908	0.000371548	0.000385153	0.0063592	0.00123741	0.00509998
-1	0.00150588	0.00100461	0.00277471	0.00254481	0.00512553	0.00725471
0	0.000971334	-0.000184841	-0.00304234	-0.0019697	-0.00459136	-0.00812221
1	0.00367876	-0.0089459	-0.0138762	-0.0202558	-0.0156411	-0.0199779
2	-0.000274058	6.05286e-05	-0.00751678	-0.00445863	-0.0169836	-0.0123032
3	-0.00364675	-0.00506588	-0.0125664	-0.0170069	-0.0125041	-0.0139825
4	0.00156252	-0.00192283	-0.00495131	-0.00204179	-0.00998167	-0.00981701
5	0.000725692	0.00338468	-0.00642467	-0.00410153	-0.0047046	-0.0043558
6	0.00297921	0.000784618	-0.000134327	0.00186567	0.00405987	-0.000279494
7	0.00781165	-0.00369021	0.000531563	-0.00201201	0.00401927	0.00896242
8	0.00264581	0.0080751	0.00115516	0.00521351	0.0106998	0.0177648
9	0.0065692	0.00539618	0.00732233	0.0112086	0.0141522	0.0248627
10	0.00341971	0.00985732	0.00585692	0.013217	0.0176145	0.0290228
11	0.00426299	0.013861	0.0103055	0.017372	0.0185264	0.0317694
12	0.00248052	0.0152695	0.0141909	0.0232099	0.0264209	0.0381076
13	0.00662875	0.0120032	0.0169303	0.0314651	0.0317538	0.0428073
14	0.00455686	0.0112566	0.0146357	0.025335	0.0343421	0.0459684
15	0.0114802	0.0175193	0.0167231	0.0331409	0.0438012	0.0518457
16	0.00715861	0.0217384	0.0160301	0.0389647	0.0486127	0.0603756
17	0.00509425	0.0128505	0.0192301	0.0382061	0.0509885	0.0589127
18	0.00852676	0.0288206	0.0243039	0.0447355	0.0567603	0.0632692
19	0.0116461	0.0204723	0.0267243	0.0456142	0.0556461	0.0650284
20	0.0131128	0.023702	0.0270106	0.041757	0.056867	0.0665712
21	0.0128894	0.0303547	0.0292076	0.051842	0.0602931	0.0718046
22	0.0154425	0.0237222	0.0316283	0.0502282	0.0621414	0.0741061
23	0.0131307	0.0313428	0.0300005	0.0542314	0.0657494	0.0782804
24	0.012174	0.0352057	0.0364209	0.0571163	0.0722726	0.0834145
25	0.0142513	0.0295448	0.0339203	0.0584249	0.0758413	0.0851834
26	0.0126391	0.0336121	0.0337977	0.0581828	0.0748913	0.0868633
27	0.0163204	0.0360351	0.0342292	0.0566389	0.0769921	0.0874939
28	0.0181134	0.0289886	0.037326	0.059628	0.0766772	0.0850488
29	0.0216026	0.037808	0.0342262	0.0687708	0.083118	0.0968202
30	0.0198023	0.0308552	0.037895	0.0648057	0.083806	0.0963764
31	0.0160957	0.0383484	0.0399699	0.0707688	0.0877626	0.0975244
32	0.0132201	0.0360209	0.0437233	0.0723433	0.085223	0.099921
33	0.0145737	0.0389492	0.0423147	0.0723255	0.0878499	0.0992688
34	0.0158758	0.0381156	0.0440958	0.0749994	0.0884611	0.0989046
35	0.0219187	0.0408197	0.0430782	0.0781058	0.0929511	0.100261
36	0.0132272	0.042102	0.0400422	0.0768818	0.0914391	0.101411
37	0.0145974	0.0403097	0.0469208	0.0781598	0.0930995	0.106793
38	0.0155848	0.0422437	0.049885	0.0799747	0.0949939	0.102673
39	0.0168264	0.0386973	0.0439752	0.0765089	0.0958412	0.106911
40	0.0165201	0.0430121	0.051587	0.0781977	0.0998128	0.107849
41	0.0226229	0.0472894	0.0500173	0.0853929	0.0973163	0.114435
42	0.0237273	0.0418853	0.0504723	0.082528	0.0999971	0.10944
43	0.0199939	0.0464519	0.0492987	0.0873362	0.0974147	0.110841
44	0.0221729	0.0477108	0.0485482	0.0889915	0.101234	0.108764
45	0.0192877	0.0435682	0.0492112	0.0908508	0.10091	0.108638
46	0.0162928	0.0479582	0.0546508	0.091134	0.104879	0.110796
47	0.0167786	0.0437394	0.0514551	0.0915937	0.106597	0.118211
48	0.0181916	0.047499	0.0526488	0.0905336	0.105912	0.111282
49	0.0161303	0.0468988	0.055696	0.095606	0.106363	0.118374
50	0.017107	0.0485731	0.0607075	0.0949843	0.108583	0.114441
51	0.0225734	0.0455575	0.0533798	0.0931541	0.109598	0.115468
52	0.0222399	0.0539446	0.054901	0.0922278	0.110355	0.115614
53	0.0227566	0.0434256	0.056831	0.0935589	0.112035	0.117932
54	0.0214582	0.0508913	0.0605992	0.0947359	0.109177	0.120895
55	0.0160927	0.0514033	0.0618992	0.0998602	0.110625	0.11857
56	0.0202221	0.052144	0.0596268	0.0984735	0.113399	0.120644
57	0.0179572	0.0524412	0.058748	0.0956422	0.114076	0.122483
58	0.026328	0.0508274	0.0558307	0.100106	0.114518	0.11991
59	0.0155786	0.0508429	0.0591433	0.0953302	0.112741	0.121211
60	0.0261763	0.0513817	0.0597145	0.0987439	0.113918	0.124853
61	0.0274646	0.055728	0.0571444	0.0966109	0.117237	0.119196
62	0.0230018	0.0519598	0.0566898	0.0994176	0.118942	0.122346
63	0.0228866	0.0566072	0.0632688	0.100644	0.118458	0.123048
64	0.0271151	0.0531335	0.0626894	0.101163	0.121221	0.121905
65	0.02166	0.055419	0.0588473	0.101198	0.122669	0.124774
66	0.0174241	0.053607	0.0634557	0.106144	0.118018	0.124039
67	0.0193481	0.0529125	0.0653221	0.107571	0.122133	0.123428
68	0.025412	0.0586805	0.0626577	0.101479	0.124881	0.128334
69	0.0214822	0.0598198	0.0623026	0.102112	0.118709	0.126343
70	0.0179136	0.0570371	0.0648663	0.104427	0.121501	0.127881
71	0.0220623	0.0570746	0.0671078	0.105463	0.121227	0.123709
72	0.020516	0.0589118	0.0696798	0.101007	0.121278	0.128185
73	0.0234951	0.0595607	0.0683167	0.108043	0.126084	0.12964
74	0.0217991	0.0557534	0.0619255	0.100603	0.125254	0.132363
75	0.0249943	0.0574802	0.0695713	0.1073	0.123604	0.12779
76	0.0221756	0.0585777	0.0662887	0.105076	0.126648	0.128899
77	0.0256769	0.0597852	0.0656469	0.10509	0.128086	0.130633
78	0.0199321	0.0607183	0.0685531	0.10773	0.123261	0.127153
79	0.0205251	0.057771	0.0653861	0.103295	0.126336	0.13054
80	0.0226976	0.0621041	0.0660941	0.101794	0.126717	0.131225
81	0.022079	0.0602193	0.0630638	0.104954	0.12739	0.132036
82	0.0258318	0.0599757	0.0603878	0.108606	0.127032	0.13335
83	0.0191864	0.0581796	0.0709811	0.107818	0.126596	0.13852
84	0.0236986	0.0587222	0.0662277	0.113202	0.125013	0.137012
85	0.0244918	0.0581321	0.0691753	0.108927	0.125642	0.127751
86	0.0229316	0.0602521	0.0751189	0.110913	0.127965	0.133928
87	0.0237839	0.057652	0.0708685	0.109666	0.129917	0.135136
88	0.0222877	0.0611978	0.0648182	0.105097	0.132098	0.133041
89	0.0228272	0.065045	0.0677932	0.108556	0.126628	0.136717
90	0.0252634	0.0586208	0.068003	0.106918	0.129551	0.137463
91	0.023841	0.0606948	0.0662857	0.104619	0.130726	0.136009
92	0.0237702	0.0541204	0.0665588	0.111385	0.131722	0.135171
93	0.0223898	0.062054	0.0661712	0.108299	0.128812	0.134094
94	0.0247056	0.0573966	0.0647528	0.10962	0.13254	0.133526
95	0.0246882	0.0598081	0.0721847	0.107163	0.124845	0.130849
96	0.0192144	0.0584544	0.0719014	0.111316	0.128844	0.135851
97	0.0242528	0.0627279	0.067039	0.11368	0.131792	0.133905
98	0.0286785	0.0601086	0.0679665	0.110596	0.130376	0.130153
99	0.0237327	0.0626462	0.0666671	0.110409	0.127283	0.139403
100	0.0213366	0.0600447	0.0674433	0.111093	0.129895	0.135342
101	0.0201386	0.0599067	0.0659103	0.107932	0.134593	0.136056
102	0.0228682	0.0658433	0.066493	0.109539	0.131817	0.137583
103	0.0202764	0.0583724	0.0677444	0.105311	0.135701	0.143088
104	0.0212884	0.0618624	0.0671664	0.111154	0.131637	0.139927
105	0.0261193	0.0600176	0.0702395	0.112071	0.135213	0.135233
106	0.024652	0.0578958	0.0713407	0.106719	0.135673	0.134547
107	0.0260202	0.06079	0.069986	0.105129	0.130413	0.133094
108	0.024188	0.0610075	0.0681183	0.111153	0.131483	0.1348
109	0.0271833	0.0580797	0.0670805	0.106924	0.134349	0.13202
110	0.022397	0.0605399	0.0722405	0.112696	0.133909	0.137766
111	0.0272042	0.0621844	0.0746587	0.108871	0.13529	0.139205
112	0.0277089	0.0704028	0.0735241	0.110425	0.134364	0.142584
113	0.0261299	0.0634627	0.0709682	0.109746	0.133367	0.134893
114	0.0272705	0.0610964	0.0726593	0.105752	0.133879	0.137446
115	0.0237008	0.0678427	0.0722705	0.11449	0.136791	0.137409
116	0.0291068	0.0580944	0.0721582	0.112479	0.135414	0.136414
117	0.021423	0.064076	0.0751122	0.109247	0.133393	0.136644
118	0.0259143	0.0630148	0.0698667	0.109039	0.132525	0.135726
119	0.0208722	0.0609426	0.0681893	0.111297	0.130059	0.137026
120	0.0265634	0.0597622	0.0692688	0.118065	0.136059	0.139129
121	0.0290828	0.0586612	0.0679816	0.111286	0.13235	0.13433
122	0.0239637	0.0597103	0.0726232	0.114188	0.130844	0.137294
123	0.0246531	0.0582298	0.0732728	0.11235	0.135517	0.134594
124	0.0226287	0.0633332	0.0734734	0.1066	0.135337	0.136461
125	0.0205363	0.066257	0.0688725	0.113495	0.133807	0.13288
126	0.0212033	0.0577652	0.0669248	0.119369	0.133641	0.139008
127	0.0254465	0.0646953	0.0729563	0.112188	0.133951	0.134455
128	0.0238709	0.0603832	0.0709393	0.111028	0.131782	0.137658
129	0.0269124	0.0634563	0.0765721	0.112047	0.133025	0.138601
130	0.0219173	0.0638983	0.0734305	0.111994	0.130616	0.138066
131	0.0242682	0.0621048	0.0718322	0.113065	0.127601	0.135788
132	0.0227764	0.056194	0.0718692	0.116402	0.130531	0.136475
133	0.0259747	0.0574076	0.0668961	0.113882	0.129446	0.131956
134	0.02286	0.0639078	0.074379	0.118475	0.131257	0.13898
135	0.0228333	0.0599519	0.0692304	0.111625	0.136671	0.134731
136	0.022906	0.0630222	0.0731494	0.115614	0.132195	0.138446
137	0.0221677	0.060156	0.0716207	0.11397	0.133769	0.13671
138	0.0252029	0.0650706	0.0723596	0.110516	0.13109	0.134124
139	0.0276597	0.0643538	0.0708544	0.113383	0.130295	0.135274
140	0.0295338	0.0607167	0.0670335	0.113047	0.132079	0.134636
141	0.0230004	0.0622873	0.0660406	0.110379	0.134839	0.137429
142	0.025781	0.0616369	0.0704092	0.11003	0.135225	0.138919
143	0.0237197	0.0597555	0.0696592	0.113177	0.13193	0.14113
144	0.0263079	0.0599016	0.0645457	0.114656	0.131791	0.135323
145	0.0298238	0.0671844	0.0677859	0.110477	0.131692	0.136721
146	0.0253712	0.0689977	0.0668867	0.115347	0.128301	0.137856
147	0.0263724	0.0621159	0.070499	0.111904	0.132835	0.136831
148	0.0273103	0.0652861	0.0747581	0.110993	0.138407	0.139717
149	0.0238406	0.0695394	0.0740625	0.117743	0.131101	0.136479
150	0.024539	0.0619381	0.068615	0.112651	0.134533	0.141568
151	0.0241794	0.0689887	0.0698811	0.107234	0.13182	0.137432
152	0.0235349	0.0644575	0.0693246	0.116887	0.130304	0.136618
153	0.028003	0.0603577	0.0744481	0.110086	0.131785	0.139371
154	0.0258575	0.063204	0.0762606	0.115162	0.136251	0.138494
155	0.0281388	0.065439	0.0731449	0.115123	0.133594	0.140783
156	0.0233749	0.0619916	0.0710507	0.113051	0.133152	0.143111
157	0.0300156	0.0633413	0.0680558	0.108075	0.133627	0.137229
158	0.0287357	0.0680344	0.0716938	0.11593	0.130908	0.138881
159	0.0281362	0.0649787	0.0742034	0.104868	0.137179	0.140717
160	0.0298234	0.0634239	0.0808677	0.112428	0.134602	0.13869
161	0.0249907	0.0620154	0.0732481	0.114903	0.132508	0.13955
162	0.0300916	0.064983	0.0761417	0.111886	0.13938	0.140021
163	0.0300348	0.0628057	0.0735561	0.114152	0.133822	0.143262
164	0.0240457	0.0619367	0.0732848	0.112002	0.136135	0.146939
165	0.0260707	0.0614857	0.073902	0.116499	0.132596	0.143382
166	0.0270882	0.0601267	0.072144	0.113515	0.128236	0.142284
167	0.0285233	0.0635823	0.0706932	0.11261	0.132805	0.139184
168	0.0258312	0.0696482	0.0709621	0.109999	0.135517	0.139154
169	0.0267571	0.0686618	0.07721	0.113309	0.131605	0.138903
170	0.0278402	0.0630028	0.07651	0.112005	0.133878	0.136861
171	0.0310022	0.0660088	0.0754543	0.109664	0.135249	0.138101
172	0.0237307	0.068752	0.0747674	0.116523	0.131443	0.139042
173	0.0311537	0.0610696	0.0708222	0.118083	0.132263	0.1423
174	0.0275148	0.0659959	0.0725598	0.11038	0.139013	0.139562
175	0.0250225	0.0635432	0.0764394	0.113657	0.134935	0.139674
176	0.0277233	0.058321	0.0714112	0.115665	0.137723	0.138551
177	0.0277195	0.0629869	0.0681051	0.111909	0.138773	0.1457
178	0.0279184	0.0609908	0.0710514	0.117247	0.133596	0.143393
179	0.0242403	0.0668148	0.0704888	0.11561	0.13415	0.141679
180	0.0292316	0.0653778	0.0692143	0.113305	0.134194	0.134144

## Sheet: Panel b
H (T)	M (uB/Ti)	M error
0	0	0
0.01	0.195378	0.0113752
0.02	0.393174	0.0216078
0.03	0.529992	0.0284342
0.05	0.760226	0.0404396
0.07	0.876685	0.0464088
0.1	0.936973	0.0495376
0.15	0.957084	0.0506036
0.2	0.962502	0.0510246
2	0.967387	0.0512071

## Sheet: Panel b inset
F (mJ/cm2)	dphi, max (mrad)	dphi err
0.155907	0.0201392	0.00654098
0.259845	0.0300584	0.00760349
0.51969	0.0412451	0.00465317
0.648409	0.0274456	0.00504608
0.714573	0.0557648	0.00391247
0.974418	0.0878052	0.00391333
1.09051	0.0802919	0.00578455
1.55907	0.133052	0.00845331
2.06312	0.125705	0.00876787
3.47783	0.145055	0.0109068
3.77256	0.145357	0.0117432
4.7157	0.145708	0.00531142

## Sheet: Panel c
T (K)	M (uB/Ti)	M err
5	0.961202	0.00917331
10	0.98396	0.00807071
15	0.987416	0.00707091
20	0.899895	0.0134649
25	0.742826	0.0116448
30	0.544475	0.0154436
35	0.403218	0.0265446
40	0.295345	0.029519
45	0.234871	0.0403655
60	0.200147	0.0713641
80	0.103792	0.11124

## Sheet: Panel d
H (T)	MOKE angle (mrad)	MOKE err	M (uB/Ti)
0.5	0.00955191	0.00446021	0.355051
0.2	0.0116305	0.00416026	0.260564
0.15	0.010948	0.00663551	0.232092
0.1	0.008155	0.00563837	0.19265
0.07	0.00549779	0.00502129	0.177892
0.03	0.00242216	0.00521625	0.0874617
-0.03	-0.00242216	0.00521625	-0.0888005
-0.07	-0.00549779	0.00502129	-0.180278
-0.1	-0.008155	0.00563837	-0.197028
-0.15	-0.010948	0.00663551	-0.232418
-0.2	-0.0116305	0.00416026	-0.260785
-0.5	-0.00955191	0.00446021	-0.355115
