# Supplementary material for: Photo-induced high-temperature ferromagnetism in YTiO3
Source: Nature. 2023 May 3;617(7959):73–8. doi: 10.1038/s41586-023-05853-8 (PMC10156606; doi:10.1038/s41586-023-05853-8)
Supplement: Supplementary file 5 — Source Data Fig. 4 [file 41586_2023_5853_MOESM5_ESM.xlsx]

## Sheet: Panel a
	4 THz		9 THz		17 THz
T (K)	MOKE angle (mrad)	MOKE err	MOKE angle (mrad)	MOKE err	MOKE angle (mrad)	MOKE err
5			0.974991	0.0462572	0.814485	0.0659186
6	0.730614	0.0956293
10	0.644098	0.0853148	0.998076	0.0463688	0.771333	0.0626033
15	0.493265	0.0787175	1.00158	0.0458564	0.703876	0.0689209
20	0.29358	0.0783147	0.912805	0.0480173	0.590123	0.0583346
25	0.0568528	0.0814563	0.753483	0.0402405	0.34468	0.0718361
30	9.89798e-07	0.0800448	0.552287	0.0391482	0.0238967	0.0898463
35	1.98158e-08	0.107093	0.409002	0.055998	0.00970012	0.100619
40	1.07862e-10	0.103886	0.299582	0.0604625

## Sheet: Panel b
Displacement (sqrt(uA))	Gap, 4 THz (meV)	Gap, 9 THz (meV)	Gap, 17 THz (meV)
-1	140.729	133.675	138.732
-0.8	140.643	136.578	139.268
-0.6	140.609	138.426	139.784
-0.4	140.548	139.604	140.188
-0.2	140.539		140.43
0	140.515	140.515	140.515
0.2	140.536	140.298	140.428
0.4	140.547	139.602	140.19
0.6	140.608	138.424	139.772
0.8	140.644	136.578	139.269
1	140.716	133.676	138.73
